# Supplementary material for: Re–Os dating of the Makimine and Shimokawa VMS deposits for new age constraints on ridge subduction beneath Japanese Islands
Source: Sci Rep. 2024 Dec 3;14:30094. doi: 10.1038/s41598-024-80799-z (PMC11615321; doi:10.1038/s41598-024-80799-z)
Supplement: Supplementary file 2 — Supplementary Information 2. [file 41598_2024_80799_MOESM2_ESM.xlsx]

## Sheet: PlotDat2
Source sheet	data	7465.57	11.5278	0	0.231752	128.295	0.209342
Plot name	Isochron1	3300.28	5.18909	15000	22.5856	65.4751	0.166199
Plot Type	5	5754.15	8.96621			108.618	0.242618
1st free col	9	2615.58	4.37721			831.705	0.600628
Sigma Level	2	3134.73	4.85304			38.1402	0.094946
Absolute Errs	TRUE	4028.83	6.30039			102.777	0.19244
Symbol Type	2	14047.1	21.1345			311.307	0.382669
Inverse Plot	FALSE	6469.88	9.92437			120.424	0.237574
Color Plot	TRUE	12747.9	19.3372			188.988	0.351797
3D plot	FALSE	2834.55	4.46188			21.6129	0.0530846
Linear	FALSE	8215.16	12.4133			72.6153	0.112728
Data Range	F2:I13	6982.31	10.5569			76.2675	0.154355
Filled Symbols	FALSE	IsoLine	IsoLine			IsoLine	IsoLine	IsoLine
ConcAge	FALSE
ConcSwap	FALSE
1st Symbol-row	1

## Sheet: Table S1
	Supplementary Table S1 Re–Os geochemistry of the Makimine VMS deposit.
	Sample no.	Re (ppb)	2SD	Os (ppt)	2SD	187Re/188Os	2SD	187Os/188Os	2SD
	MK01	357.974	4.47913	574.588	6.76843	7470	130	11.5278	0.209342
	MK02	151.283	0.981851	366.675	6.87429	3300.28	70	5.18909	0.166199
	MK03	287.21	3.05028	517.757	8.0798	5750	110	8.96621	0.242618
	MK04*	164.063	1.10092	469.737	150	2600	800	4.37721	0.600628
	MK05	154.531	1.01816	383.915	3.92691	3130	40	4.85304	0.094946
	MK06	263.009	2.51043	567.792	13.4324	4030	100	6.30039	0.19244
	MK07	495.356	8.86672	635.494	8.3038	14000	300	21.1345	0.382669
	MK08	323.495	3.9597	548.766	7.69483	6469.88	120	9.92437	0.237574
	MK09	309.486	3.1205	410.082	4.45689	12750	190	19.3372	0.351797
	MK10	58.9513	0.192807	156.854	1.08037	2834.55	21.6129	4.46188	0.0530846
	MK11	197.173	1.40735	300.964	1.56922	8220	70	12.4133	0.112728
	MK14	152.354	0.926076	248.157	2.25213	6980	80	10.5569	0.154355
	Errors (2SD = 2 standard deviations) were calculated by the methods of refs. 10, 11, and 26.
	*Errors in this sample are much larger than those of other samples because of low Os ion intensities during the measurement (187Os ~120 cps, 188Os ~500 cps, 190Os ~860 cps, 192Os ~380 cps).
