# Supplementary material for: Re–Os dating of the Makimine and Shimokawa VMS deposits for new age constraints on ridge subduction beneath Japanese Islands
Source: Sci Rep. 2024 Dec 3;14:30094. doi: 10.1038/s41598-024-80799-z (PMC11615321; doi:10.1038/s41598-024-80799-z)
Supplement: Supplementary file 3 — Supplementary Information 3. [file 41598_2024_80799_MOESM3_ESM.xlsx]

## Sheet: PlotDat2
Source sheet	data	7465.57	11.5278	0	0.231752	128.295	0.209342
Plot name	Isochron1	3300.28	5.18909	15000	22.5856	65.4751	0.166199
Plot Type	5	5754.15	8.96621			108.618	0.242618
1st free col	9	2615.58	4.37721			831.705	0.600628
Sigma Level	2	3134.73	4.85304			38.1402	0.094946
Absolute Errs	TRUE	4028.83	6.30039			102.777	0.19244
Symbol Type	2	14047.1	21.1345			311.307	0.382669
Inverse Plot	FALSE	6469.88	9.92437			120.424	0.237574
Color Plot	TRUE	12747.9	19.3372			188.988	0.351797
3D plot	FALSE	2834.55	4.46188			21.6129	0.0530846
Linear	FALSE	8215.16	12.4133			72.6153	0.112728
Data Range	F2:I13	6982.31	10.5569			76.2675	0.154355
Filled Symbols	FALSE	IsoLine	IsoLine			IsoLine	IsoLine	IsoLine
ConcAge	FALSE
ConcSwap	FALSE
1st Symbol-row	1

## Sheet: Table S2
	Supplementary Table S2 Re–Os geochemistry of the Shimokawa VMS deposit.
	Sample no.	Orebody	Orebody no.	Level	Drilling no.	Drilling position (m)	Re (ppb)	2SD	Os (ppt)	2SD	187Re/188Os	2SD	187Os/188Os	2SD
	SMK01	Ochiaizawa	17				10.6986	0.02603	262.437	1.55562	205.441	1.31637	0.480232	0.00884333
	SMK02	Ochiaizawa		L13			294.9	3.19173	553.899	3.96071	3590	50	3.1809	0.0344018
	SMK03	Nakanosawa			84	610	8.8953	0.0217026	548.625	5.40851	81.4022	0.826699	0.450091	0.00757712
	SMK04	Nakanosawa			84	610	12.6211	0.0308068	297.3	1.8086	214.295	1.40467	0.493579	0.00773498
	SMK05	Nakanosawa			84	613	8.80604	0.0214948	246.188	1.17319	179.52	0.961179	0.447283	0.00733275
	SMK06	Nakanosawa			87	564.5	33.5528	0.0961915	279.738	2.82916	631.125	6.63446	0.834002	0.0185255
	SMK07	Nakanosawa			89	566	76.0097	0.335283	382.553	2.33501	1091.09	8.21678	1.19923	0.0117508
	SMK08	Nakanosawa			95	247	61.1975	0.238027	311.129	1.51382	1078.18	6.7161	1.18346	0.0124454
	SMK09	Nakanosawa			95	550	49.0785	0.163808	295.239	1.76813	894.262	6.13113	1.02132	0.0128156
	SMK10	Nakanosawa			113	710	65.9369	0.245371	409.715	2.93306	866.13	6.98813	1.02504	0.0123215
	Errors (2SD = 2 standard deviations) were calculated by the methods of refs. 10, 11, and 26.
